# Supplementary material for: SNP Detection from De Novo Transcriptome Sequencing in the Bivalve Macoma balthica: Marker Development for Evolutionary Studies
Source: PLoS One. 2012 Dec 26;7(12):e52302. doi: 10.1371/journal.pone.0052302 (PMC3530552; doi:10.1371/journal.pone.0052302)
Supplement: Table S1 — Description of nuclear contigs with outlier loci. Contigs identified as â “hypothetical protein” using blast were reported as “non-annotated” (na). Accession numbers and E-values correspond to the blast top hit. Information on SNPs that are fixed in some populations ( = 1) is bolded. (XLS) [file pone.0052302.s001.xls]

## Sheet: Sheet1
Supplemental Table S1. Description of nuclear contigs with outlier loci.
Contigs identified as “hypothetical protein’” using blast were reported as “non-annotated” (na).
Accession numbers and E-values correspond to the blast top hit. Information on SNPs that are fixed in some populations (FST = 1) is bolded.
SNP outlier analysis set				Nb. SNP	Nb. Outliers	Contig Name	Pairwise FST values (min/median/max); median for all SNPs			Sequence Description	Accession Number	E-value	Gene Ontology Term
Aytré-Gdansk-Somme	Aytré-Gdansk	Aytré-Somme	Gdansk-Somme				Aytré-Gdansk	Aytré-Somme	Gdansk-Somme
X				28	9	A_c14033	0.649/0.679/0.748; 0.400	0.000/0.000/0.000; 0.034	0.647/0.678/0.748; 0.494	ATP/ADP antiporter	CAX78321.1	1.12e-106	0015865, 0005488, 0005743, 0055085, 0006839, 0005471, 0016021
		X		25	1	G_c1077	0.514/0.514/0.514; 0.161	0.672/0.672/0.672; 0.178	0.069/0.069/0.069; 0.054	ATP synthase a	ABJ51956.1	0	0046961, 0005759, 0006172, 0046933, 0015991, 0042776, 0043531, 0042288, 0042777, 0001937, 0006629, 0009790, 0000275, 0043499, 0006200, 0005886, 0005524, 0022904
X		X		41	23	G_c113	0.042/0.636/0.759; 0.488	0.054/0.658/0.838; 0.616	0.000/0.000/0.810; 0.144	ATP synthase gamma-subunit	XP_002739549.1	1.24e-110	0008553, 0000275, 0006754, 0006911, 0005811, 0015992, 0006119
X				12	1	A_c339	0.650/0.650/0.650; 0.279	0.000/0.000/0.000; 0.075	0.648/0.648/0.648; 0.239	ATP synthase subunit O	NP_001165823.1	1.02e-59	na
		X		29	1	G_c458	0.204/0.204/0.204; 0.167	0.674/0.674/0.674; 0.063	0.330/0.330/0.330; 0.204	Calmodulin	NP_001040234.1	9.85702e-95	0005513, 0051533, 0007052, 0043277, 0031997, 0007268, 0016060, 0070855, 0051726, 0008049, 0051383, 0016061, 0016062, 0016477, 0042981, 0040010, 0031476, 0030424, 0006898, 0032465, 0005876, 0005886, 0051296, 0004683, 0000922, 0009792, 0019904, 0048786, 0005875, 0005524, 0045211, 0031432, 0031996, 0007528, 0030425, 0005516, 0005954, 0007099, 0051489, 0016028, 0005509, 0005813, 0006468, 0007616
X				10	1	A_c2460	0.767/0.767/0.767; 0.307	0.000/0.000/0.000; 0.102	0.766/0.766/0.766; 0.411	Cathepsin B	ACB38229.1	1.11e-176	4197,00
X		X		37	1	A_c226	0.594/0.594/0.594; 0.255	0.741/0.741/0.741; 0.000	0.076/0.076/0.076; 0.233	Cyclin b	AAC35952.1	1.78e-72	5634
X	X		X	28	13	A_c254	0.695/0.770/1.000; 0.642	0.000/0.000/0.000; 0.000	0.693/0.767/1.000; 0.640	Cyclophilin A	ABM92916.1	6.58e-70	3755,00
X				246	3	G_c3230	0.683/0.715/0.729; 0.068	0.000/0.000/0.033; 0.03	0.675/0.683/0.729; 0.065	Elongation factor 1 alpha	BAD35019.1	0	0003746, 0006414, 0006184, 0003924, 0005737, 0005525
X				173	6	A_c663	0.661/0.689/0.750; 0.132	0.000/0.000/0.000; 0.071	0.658/0.686/0.748; 0.174	Endo-1,3-beta-D-glucanase	AEE89454.1	1.63e-166	na
X	X		X	19	5	A_c67	0.744/0.878/0.920; 0.305	0.000/0.000/0.000; 0.000	0.742/0.877/0.920; 0.294	Ependymin related protein-1 precursor	ABO26653.1	6.46e-50	na
X	X		X	118	28	S_c74	0.661/0.762/0.897; 0.406	0.000/0.000/0.147; 0.039	0.658/0.757/0.943; 0.379	Heat shock protein 90	ACF35426.1	0	0007411, 0006457, 0060338, 0042470, 0030911, 0060334, 0001890, 0005829, 0030235, 0045429, 0032435, 0051082, 0005524, 0006986, 0005739
X		X		13	4	A_c760	0.721/0.722/0.740; 0.298	0.000/0.000/0.000; 0.101	0.716/0.717/0.733; 0.346	Human Nuclear Autoantigenic Sperm Protein homolog family member (nasp-2)-like	XP_002734855.1	2.59e-39	5515,00
X	X		X	53	22	A_c1012	0.693/0.768/0.986; 0.592	0.000/0.000/0.080; 0.000	0.692/0.767/0.986; 0.592	Lysosyme	BAF63423.1	1.11e-69	0005576, 0050830, 0019835, 0003796, 0050829, 0005975
X	X		X	11	10	A_c2311	0.791/1.000/1.000; 1.000	0.000/0.000/0.126; 0.000	0.789/0.941/1.000; 0.882	Myosinase-I	BAC16241.1	3.44e-77	8233
X	X		X	46	20	G_c2542	0.361/0.867/0.951; 0.308	0.000/0.000/0.306; 0.122	0.655/0.894/0.981; 0.351	Myosinase-I	BAC16238.1	1.89e-55	8233
X	X		X	86	64	A_c8244	0.799/0.943/1.000; 0.918	0.000/0.000/0.224; 0.000	0.367/0.941/1.000; 0.917	Myosinase-II	BAC16239.1	1.22e-94	16787
X				96	3	A_c1200	0.672/0.674/0.681; 0.058	0.000/0.000/0.000; 0.054	0.668/0.671/0.679; 0.064	NADH dehydrogenase isoform 2	ABF51504.1	5.08e-23	0006810, 0031177, 0006633, 0008137, 0005509, 0005747, 0000036, 0006120, 0005759, 0005504, 0048037
X				43	1	A_c553	0.492/0.492/0.492; 0.156	0.151/0.151/0.151; 0.046	0.880/0.880/0.880; 0.139	Opharin precursor	AAP81292.1	6.31e-32	5576
X				13	3	S_c77	0.682/0.686/0.702; 0.520	0.000/0.000/0.000; 0.000	0.681/0.687/0.702; 0.535	Proliferating cell nuclear antigen	AEJ89928.1	5.41e-133	0032077, 0015630, 0000307, 0005652, 0000701, 0032405, 0030337, 0006298, 0006287, 0032139, 0043626, 0043596, 0019985, 0006886, 0006275, 0005737, 0070557
X				22	4	A_c208	0.674/0.708/0.749; 0.277	0.000/0.000/0.000; 0.066	0.670/0.706/0.747; 0.230	Ribosomal protein L3	AAM94270.1	8.71e-109	0000022, 0003735, 0022625, 0006412,
X				6	2	G_c35	0.645/0.661/0.677; 0.598	0.000/0.000/0.000; 0.030	0.644/0.660/0.676; 0.605	Ribosomal protein rpl26	ABZ04237.1	3.13e-85	0003735, 0015934, 0006412
X				70	5	G_c121	0.164/0.675/0.733; 0.221	0.000/0.000/0.403; 0.060	0.670/0.728/0.794; 0.298	S-adenosylhomocysteine hydrolase	XP_002594232.1	0	0055114, 0033353, 0004013, 0032940, 0006730, 0004455, 0008652, 0010171, 0002119, 0005515, 0040011, 0006898, 0009792, 0005737, 0040015, 0048037
X				3	2	G_c133	0.703/0.743/0.782; 0.753	0.000/0.000/0.036; 0.000	0.699/0.739/0.779; 0.778	S2 ribosomal protein	AAQ62749.1	4.38e-108	0001731, 0019083, 0031018, 0003723, 0005730, 0003735, 0032403, 0006414, 0022627, 0048604, 0006415, 0048602, 0000028, 0005654
X				16	1	S_c101	0.605/0.605/0.605; 0.210	0.083/0.083/0.083; 0.085	0.791/0.791/0.791; 0.170	S30 ribosomal protein	BAE16016.1	1.96e-41	0003735, 0022627, 0006414
X	X		X	6	1	A_c33	1.000/1.000/1.000; 0.324	0.000/0.000/0.000; 0.000	1.000/1.000/1.000; 0.316	Tropomyosine	BAH10157.1	1.57e-124	na
X	X		X	74	36	A_c1164	0.668/0.745/0.886; 0.693	0.000/0.000/0.064; 0.000	0.667/0.740/0.886; 0.681	Trypsin-like protein	AEB70966.1	3.14e-50	16787
X				180	5	S_c121	0.658/0.722/0.730; 0.050	0.000/0.000/0.000; 0.035	0.654/0.716/0.728; 0.044	Tubulin	NP_001171814.1	0	0005198, 0042267, 0045298, 0006928, 0005525, 0042288, 0006184, 0005829, 0005874, 0051258, 0051082, 0003924, 0007018, 0051084, 000008
X	X		X	24	4	A_c18745	1.000/1.000/1.000; 0.281	0.000/0.000/0.000; 0.000	1.000/1.000/1.000; 0.268	Vdg3	ABB76764.1	2.76e-11	na
X				24	13	G_c275	0.687/0.754/0.845; 0.721	0.000/0.000/0.000; 0.000	0.687/0.754/0.845; 0.721	Vdg3	ABB76764.1	3.75e-15	na
X				43	4	A_c120	0.734/0.750/0.774; 0.357	0.000/0.000/0.000; 0.056	0.733/0.747/0.771; 0.462	na	na	na	na
X				10	8	A_c154	0.673/0.705/0.719; 0.705	0.000/0.000/0.000; 0.000	0.672/0.704/0.718; 0.704	na	na	na	na
X				7	6	A_c1924	0.685/0.843/0.882; 0.830	0.000/0.000/0.052; 0.000	0.680/0.841/0.863; 0.828	na	na	na	na
X		X		175	26	A_c2498	0.000/0.273/0.657; 0.093	0.731/0.879/1.000; 0.071	0.107/0.397/0.858; 0.076	na	na	na	na
X			X	110	3	A_c350	0.142/0.687/0.747; 0.133	0.067/0.088/0.513; 0.063	0.834/0.933/0.934; 0.166	na	na	na	na
X		X		40	2	A_c362	0.667/0.667/0.667; 0.224	0.000/0.000/0.000; 0.050	0.665/0.665/0.665; 0.141	na	na	na	na
X				8	1	A_c3983	0.803/0.803/0.803; 0.175	0.045/0.045/0.045; 0.072	0.761/0.761/0.761; 0.105	na	na	na	na
X				13	1	A_c533	0.802/0.802/0.802; 0.271	0.416/0.416/0.416; 0.178	0.199/0.199/0.199; 0.102	na	na	na	na
		X		50	1	A_c561	0.183/0.183/0.183; 0.089	0.565/0.565/0.565; 0.282	0.279/0.279/0.279; 0.213	na	na	na	na
X				16	1	A_c730	0.806/0.806/0.806; 0.117	0.049/0.049/0.049; 0.079	0.838/0.838/0.838; 0.077	na	na	na	na
X	X	X		21	16	G_c103	0.031/0.816/0.960; 0.800	0.000/0.000/0.948; 0.000	0.000/0.838/0.960; 0.806	na	na	na	na
X				12	3	G_c1151	0.199/0.659/0.660; 0.198	0.000/0.000/0.429; 0.125	0.660/0.661/0.820; 0.345	na	na	na	na
X	X		X	9	1	G_c1404	0.948/0.948/0.948; 0.392	0.000/0.000/0.000; 0.000	0.948/0.948/0.948; 0.388	na	na	na	na
X				34	1	G_c337	0.313/0.313/0.313; 0.150	0.331/0.331/0.331; 0.149	0.930/0.930/0.930; 0.090	na	na	na	na
X	X	X	X	54	31	G_c511	0.826/1.000/1.000; 0.943	0.000/0.186/1.000; 0.154	0.000/0.584/1.000; 0.457	na	na	na	na
X				49	3	G_c60	0.549/0.801/0.827; 0.116	0.000/0.000/0.126; 0.067	0.801/0.826/0.840; 0.131	na	na	na	na
X				31	3	G_c737	0.704/0.779/0.785; 0.253	0.000/0.000/0.000; 0.000	0.702/0.778/0.784; 0.266	na	na	na	na
X				17	2	G_c801	0.650/0.652/0.654; 0.582	0.000/0.000/0.000; 0.039	0.647/0.648/0.650; 0.603	na	na	na	na
X				19	1	G_c863	0.653/0.653/0.653; 0.338	0.000/0.000/0.000; 0.000	0.650/0.650/0.650; 0.334	na	na	na	na
X	X		X	49	4	S_c1183	0.721/0.825/1.000; 0.567	0.000/0.000/0.062; 0.049	0.721/0.826/0.934; 0.539	na	na	na	na
X				52	2	S_c1416	0.802/0.811/0.82; 0.417	0.000/0.016/0.032; 0.000	0.819/0.820/0.821; 0.427	na	na	na	na
X				120	3	S_c232	0.733/0.734/0.846; 0.045	0.000/0.000/0.000; 0.039	0.733/0.733/0.846; 0.039	na	na	na	na
X	X	X	X	53	38	S_c263	0.040/0.791/0.975; 0.750	0.000/0.000/0.846; 0.000	0.000/0.790/0.975; 0.752	na	na	na	na
X	X	X	X	36	23	S_c4127	0.699/0.788/0.934; 0.770	0.000/0.000/0.705; 0.000	0.000/0.788/0.934; 0.764	na	na	na	na
		X		20	1	S_c589	0.218/0.218/0.218; 0.081	0.764/0.764/0.764; 0.128	0.325/0.325/0.325; 0.173	na	na	na	na
X				20	10	S_c7	0.656/0.697/0.761; 0.651	0.000/0.000/0.000; 0.000	0.655/0.696/0.760; 0.661	na	na	na	na
X				11	1	S_c801	0.672/0.672/0.672; 0.298	0.000/0.000/0.000; 0.056	0.667/0.667/0.667; 0.267	na	na	na	na
